# Supplementary material for: Ecological Effects and Microbial Regulatory Mechanisms of Functional Grass Species Assembly in the Restoration of “Heitutan” Degraded Alpine Grasslands
Source: Microorganisms. 2025 Oct 11;13(10):2341. doi: 10.3390/microorganisms13102341 (PMC12566440; doi:10.3390/microorganisms13102341)
Supplement: Supplementary file 1 [file microorganisms-13-02341-s001.zip]

Archive with 1 entries (1 files):
- microorganisms-3831276-supplementary.pdf
